# Supplementary material for: Extreme temperatures compromise male and female fertility in a large desert bird
Source: Nat Commun. 2021 Feb 2;12:666. doi: 10.1038/s41467-021-20937-7 (PMC7854745; doi:10.1038/s41467-021-20937-7)
Supplement: Supplementary file 6 — Source Data [file 41467_2021_20937_MOESM6_ESM.xlsx]

## Sheet: Figure 2
Thermal.stress.tndex	Mean.trait.value	Stress	N.individuals	Trait
0.0469927	0.504831	Cold	652	Egg laying
0.287986	0.482024	Heat	652	Egg laying
0.163027	0.520085	Heat	652	Egg laying
0.46959	0.169014	Cold	71	Egg laying
0.0141839	0.527688	Heat	652	Egg laying
0.00979282	0.526955	Cold	652	Egg laying
0.400245	0.464286	Cold	112	Egg laying
0.0629515	0.510433	Heat	652	Egg laying
0.104215	0.529403	Cold	645	Egg laying
0.250562	0.505519	Cold	514	Egg laying
0.461258	0.402718	Heat	652	Egg laying
0.348207	0.35912	Cold	484	Egg laying
0.413303	0.456933	Heat	648	Egg laying
0.114037	0.528433	Heat	652	Egg laying
0.637781	0.304427	Heat	465	Egg laying
0.160409	0.455075	Cold	637	Egg laying
0.910891	0.342857	Heat	70	Egg laying
0.273486	0.404138	Cold	564	Egg laying
0.51427	0.42169	Heat	631	Egg laying
0.734497	0.250308	Heat	271	Egg laying
0.0836015	0.490435	Cold	644	Egg laying
0.0283662	0.554209	Cold	652	Egg laying
0.610798	0.374449	Heat	577	Egg laying
0.561593	0.40501	Heat	607	Egg laying
0.139159	0.515894	Cold	650	Egg laying
0.216904	0.467435	Cold	559	Egg laying
0.213878	0.482666	Heat	652	Egg laying
0.239066	0.516367	Heat	652	Egg laying
0.785878	0.433623	Heat	115	Egg laying
0.0387123	0.512284	Heat	652	Egg laying
0.263166	0.484955	Heat	652	Egg laying
0.293019	0.557556	Cold	472	Egg laying
0.13883	0.506549	Heat	652	Egg laying
0.898161	0.178571	Heat	56	Egg laying
0.389205	0.422935	Heat	652	Egg laying
0.810594	0.404372	Heat	183	Egg laying
0.179433	0.484954	Cold	604	Egg laying
0.329523	0.508621	Cold	406	Egg laying
0.363687	0.41278	Heat	639	Egg laying
0.662291	0.35447	Heat	383	Egg laying
0.234871	0.454353	Cold	582	Egg laying
0.760366	0.36075	Heat	231	Egg laying
0.869873	0.428571	Heat	70	Egg laying
0.438975	0.392628	Heat	645	Egg laying
0.828854	0.246154	Heat	65	Egg laying
0.384242	0.242991	Cold	107	Egg laying
0.712677	0.358075	Heat	230	Egg laying
0.187609	0.455574	Heat	652	Egg laying
0.487837	0.390761	Heat	652	Egg laying
0.308061	0.303784	Cold	370	Egg laying
0.536026	0.331288	Heat	640	Egg laying
0.197998	0.48183	Cold	641	Egg laying
0.121559	0.564465	Cold	628	Egg laying
0.589502	0.303902	Heat	589	Egg laying
1	0.178571	Heat	56	Egg laying
0.312822	0.446495	Heat	652	Egg laying
0.435644	0.253521	Cold	71	Egg laying
0.367364	0.555031	Cold	212	Egg laying
0.0656056	0.515613	Cold	651	Egg laying
0.339249	0.447568	Heat	652	Egg laying
0.0886027	0.526041	Heat	652	Egg laying
0.686957	0.342857	Heat	406	Egg laying
0.300595	5.1926	Cold	17	Number of sperm
0.310656	6.7665	Heat	10	Number of sperm
0.166752	4.44479	Heat	8	Number of sperm
1	3.08167	Cold	6	Number of sperm
0.0130919	4.54642	Heat	17	Number of sperm
0.247054	4.84669	Cold	15	Number of sperm
0.854508	5.136	Cold	5	Number of sperm
0.0436973	4.84005	Heat	18	Number of sperm
0.354245	4.09937	Cold	10	Number of sperm
0.578237	3.75936	Cold	13	Number of sperm
0.464335	4.89167	Heat	14	Number of sperm
0.735656	4.50917	Cold	6	Number of sperm
0.411034	3.43746	Heat	13	Number of sperm
0.124296	6.52479	Heat	8	Number of sperm
0.651791	2.21056	Heat	9	Number of sperm
0.440005	3.23111	Cold	12	Number of sperm
0.193091	4.83064	Cold	14	Number of sperm
0.609563	3.24556	Cold	15	Number of sperm
0.518761	4.01178	Heat	15	Number of sperm
0.80123	2.3	Heat	6	Number of sperm
0.328136	4.10799	Cold	20	Number of sperm
0.554866	2.99593	Cold	19	Number of sperm
0.620731	4.45278	Heat	12	Number of sperm
0.55251	4.48931	Heat	12	Number of sperm
0.158544	4.37129	Cold	13	Number of sperm
0.384458	5.37692	Heat	15	Number of sperm
0.224517	4.48081	Heat	15	Number of sperm
0.125382	4.19507	Cold	16	Number of sperm
0.0367802	3.25936	Cold	13	Number of sperm
0.66735	3.79429	Cold	7	Number of sperm
0.255738	5.04822	Heat	15	Number of sperm
0.497268	4.55697	Heat	11	Number of sperm
0.499956	3.88783	Cold	17	Number of sperm
0.201604	4.10588	Heat	15	Number of sperm
0.366917	6.11796	Heat	9	Number of sperm
0.0667911	5.01757	Cold	14	Number of sperm
0.269898	3.96617	Cold	14	Number of sperm
0.145399	5.67159	Heat	11	Number of sperm
0.336621	5.27546	Heat	12	Number of sperm
0.477334	3.33548	Cold	18	Number of sperm
0.647951	4.23	Cold	5	Number of sperm
0.393351	6.47455	Cold	13	Number of sperm
0.696721	5.83429	Heat	7	Number of sperm
0.410746	5.51558	Cold	13	Number of sperm
0.105214	5.98405	Cold	17	Number of sperm
0.578893	3.05533	Heat	15	Number of sperm
0.696721	3.4	Cold	4	Number of sperm
0.21496	5.01787	Cold	14	Number of sperm
0.440427	3.86875	Heat	14	Number of sperm
0.821721	3.266	Cold	5	Number of sperm
0.0106338	5.03461	Cold	21	Number of sperm
0.0958561	5.12568	Heat	18	Number of sperm
0.0654806	4.72017	Heat	11	Number of sperm
0.770492	2.46667	Heat	6	Number of sperm
0.678465	4.68545	Heat	11	Number of sperm
0.527246	4.11991	Cold	19	Number of sperm
0.768443	5.988	Cold	5	Number of sperm
0.881148	4.505	Cold	6	Number of sperm
0.281027	4.87686	Heat	13	Number of sperm
0.0471415	1.46536	Cold	468	Egg mass
0.288071	1.46108	Heat	512	Egg mass
0.162808	1.46594	Heat	536	Egg mass
0.46959	1.34425	Cold	4	Egg mass
0.0136797	1.46522	Heat	529	Egg mass
0.00971099	1.46107	Cold	481	Egg mass
0.400283	1.5433	Cold	20	Egg mass
0.0628113	1.46915	Heat	515	Egg mass
0.103654	1.45053	Cold	437	Egg mass
0.250488	1.44615	Cold	192	Egg mass
0.460743	1.46479	Heat	431	Egg mass
0.34872	1.47096	Cold	134	Egg mass
0.413884	1.46623	Heat	453	Egg mass
0.113839	1.46633	Heat	526	Egg mass
0.637102	1.44978	Heat	163	Egg mass
0.160114	1.45655	Cold	360	Egg mass
0.910891	1.5465	Heat	16	Egg mass
0.273006	1.44505	Cold	174	Egg mass
0.513793	1.45786	Heat	333	Egg mass
0.733813	1.50031	Heat	36	Egg mass
0.0839118	1.45078	Cold	436	Egg mass
0.0279366	1.47051	Cold	491	Egg mass
0.611111	1.46912	Heat	256	Egg mass
0.562171	1.45683	Heat	304	Egg mass
0.139397	1.46546	Cold	387	Egg mass
0.216238	1.45636	Cold	249	Egg mass
0.213106	1.4661	Heat	542	Egg mass
0.238835	1.46232	Heat	542	Egg mass
0.789355	1.51879	Heat	36	Egg mass
0.0385722	1.4623	Heat	552	Egg mass
0.263181	1.46202	Heat	523	Egg mass
0.292627	1.43811	Cold	168	Egg mass
0.138789	1.46545	Heat	541	Egg mass
0.898161	1.466	Heat	3	Egg mass
0.388846	1.46082	Heat	472	Egg mass
0.8052	1.47334	Heat	38	Egg mass
0.179733	1.4563	Cold	312	Egg mass
0.330394	1.436	Cold	113	Egg mass
0.362631	1.4717	Heat	438	Egg mass
0.661527	1.47665	Heat	91	Egg mass
0.23464	1.46552	Cold	199	Egg mass
0.758025	1.51667	Heat	46	Egg mass
0.869873	1.53825	Heat	8	Egg mass
0.438313	1.46844	Heat	432	Egg mass
0.828854	1.48375	Heat	8	Egg mass
0.382754	1.46482	Cold	14	Egg mass
0.712463	1.49888	Heat	94	Egg mass
0.187945	1.46739	Heat	503	Egg mass
0.48751	1.47131	Heat	402	Egg mass
0.309009	1.43478	Cold	65	Egg mass
0.535598	1.47081	Heat	303	Egg mass
0.197468	1.44795	Cold	370	Egg mass
0.121415	1.46141	Cold	424	Egg mass
0.588031	1.463	Heat	251	Egg mass
1	1.461	Heat	3	Egg mass
0.312713	1.4698	Heat	479	Egg mass
0.435644	1.4695	Cold	6	Egg mass
0.36841	1.48389	Cold	44	Egg mass
0.0654592	1.45581	Cold	450	Egg mass
0.338977	1.47476	Heat	472	Egg mass
0.0882146	1.46227	Heat	557	Egg mass
0.686645	1.46525	Heat	72	Egg mass
0.291837	74.5508	Cold	12	Sperm viability
0.291915	77.5094	Heat	11	Sperm viability
0.165886	76.2724	Heat	7	Sperm viability
0.881148	73.0533	Cold	6	Sperm viability
0.0118438	78.073	Heat	8	Sperm viability
0.233607	57.5412	Cold	8	Sperm viability
0.821721	80.4	Cold	5	Sperm viability
0.0627694	74.4471	Heat	9	Sperm viability
0.360021	72.981	Cold	7	Sperm viability
0.571148	59.608	Cold	14	Sperm viability
0.47541	85.75	Heat	5	Sperm viability
0.696721	71.4175	Cold	4	Sperm viability
0.424834	64.1772	Heat	14	Sperm viability
0.114391	82.8418	Heat	8	Sperm viability
0.651791	61.2404	Heat	9	Sperm viability
0.436817	62.3162	Cold	12	Sperm viability
0.193091	66.4786	Cold	14	Sperm viability
0.592213	69.5275	Cold	6	Sperm viability
0.514344	76.8583	Heat	6	Sperm viability
0.0090229	66.9234	Cold	15	Sperm viability
0.336813	78.2128	Cold	8	Sperm viability
0.260944	68.377	Cold	14	Sperm viability
0.625205	78.4802	Heat	10	Sperm viability
0.579552	69.8304	Heat	14	Sperm viability
0.412132	72.897	Cold	9	Sperm viability
0.516614	67.9407	Cold	16	Sperm viability
0.218861	75.3056	Heat	12	Sperm viability
0.246414	72.1317	Heat	12	Sperm viability
0.0584016	69.6594	Cold	8	Sperm viability
0.0426704	67.4922	Heat	15	Sperm viability
0.269467	57.6521	Heat	7	Sperm viability
0.611022	49.2211	Cold	14	Sperm viability
0.143516	82.5743	Heat	7	Sperm viability
0.162649	69.2726	Cold	8	Sperm viability
0.398721	75.8918	Heat	11	Sperm viability
0.0863217	68.3113	Cold	8	Sperm viability
0.472934	65.5033	Cold	12	Sperm viability
0.66735	74.974	Cold	7	Sperm viability
0.375074	74.3327	Heat	13	Sperm viability
0.680328	72.8056	Heat	9	Sperm viability
0.546188	70.0499	Cold	13	Sperm viability
0.0309426	64.6703	Cold	15	Sperm viability
0.133261	78.7269	Cold	8	Sperm viability
0.448966	64.1593	Heat	14	Sperm viability
0.108425	65.3375	Cold	13	Sperm viability
0.768443	52.668	Cold	5	Sperm viability
0.770492	79.1217	Heat	6	Sperm viability
0.199539	80.5722	Heat	12	Sperm viability
0.499565	76.2918	Heat	11	Sperm viability
0.651639	46.25	Cold	4	Sperm viability
0.552999	67.6288	Heat	11	Sperm viability
0.492059	65.3957	Cold	13	Sperm viability
0.39679	70.2248	Cold	10	Sperm viability
0.614754	51.398	Heat	5	Sperm viability
0.213635	60.5358	Cold	9	Sperm viability
0.323025	68.8889	Heat	11	Sperm viability
0.854508	78.506	Cold	5	Sperm viability
0.735656	78.9483	Cold	6	Sperm viability
0.320846	60.4828	Cold	16	Sperm viability
0.352459	65.4	Heat	2	Sperm viability
0.0935657	76.6147	Heat	9	Sperm viability
0.696721	83.2757	Heat	7	Sperm viability
0.0286944	0.566319	Cold	528	Hatching success
0.287879	0.500617	Heat	569	Hatching success
0.187469	0.519565	Heat	558	Hatching success
0.0457256	0.494064	Cold	547	Hatching success
0.0119363	0.50515	Heat	594	Hatching success
1	0.344828	Heat	29	Hatching success
0.162528	0.525712	Heat	575	Hatching success
0.062311	0.49768	Heat	591	Hatching success
0.0844129	0.499358	Cold	518	Hatching success
0.249002	0.524038	Cold	260	Hatching success
0.488558	0.486957	Heat	455	Hatching success
0.345205	0.454973	Cold	124	Hatching success
0.412525	0.461696	Heat	559	Hatching success
0.11436	0.514123	Heat	593	Hatching success
0.663311	0.576347	Heat	198	Hatching success
0.157667	0.433771	Cold	401	Hatching success
0.969472	0.333333	Heat	24	Hatching success
0.269606	0.495261	Cold	211	Hatching success
0.536071	0.495206	Heat	421	Hatching success
0.762001	0.522892	Heat	83	Hatching success
0.288735	0.473333	Cold	215	Hatching success
0.00857736	0.542733	Cold	522	Hatching success
0.637686	0.442981	Heat	298	Hatching success
0.586227	0.513723	Heat	381	Hatching success
0.139459	0.463787	Cold	468	Hatching success
0.437949	0.49214	Heat	540	Hatching success
0.237897	0.492559	Heat	583	Hatching success
0.942741	0.583333	Heat	36	Hatching success
0.845459	0.660714	Heat	28	Hatching success
0.0381912	0.519413	Heat	587	Hatching success
0.436181	0.272727	Cold	11	Hatching success
0.102659	0.49226	Cold	521	Hatching success
0.138845	0.515936	Heat	565	Hatching success
0.911497	0.509091	Heat	55	Hatching success
0.214364	0.516263	Cold	383	Hatching success
0.306006	0.499218	Cold	213	Hatching success
0.686264	0.480843	Heat	174	Hatching success
0.324435	0.454861	Cold	144	Hatching success
0.38749	0.510145	Heat	530	Hatching success
0.860718	0.414634	Heat	41	Hatching success
0.612615	0.485392	Heat	292	Hatching success
0.561046	0.471864	Heat	411	Hatching success
0.262248	0.494929	Heat	570	Hatching success
0.119216	0.468432	Cold	446	Hatching success
0.886935	0.516667	Heat	30	Hatching success
0.413065	0.333333	Cold	6	Hatching success
0.064464	0.488681	Cold	522	Hatching success
0.213049	0.501415	Heat	597	Hatching success
0.514472	0.504447	Heat	464	Hatching success
0.704406	0.505918	Heat	138	Hatching success
0.362915	0.495027	Heat	550	Hatching success
0.782969	0.563889	Heat	72	Hatching success
0.195177	0.483333	Cold	328	Hatching success
0.233096	0.426399	Cold	274	Hatching success
0.737392	0.484848	Heat	121	Hatching success
0.0880892	0.487444	Heat	582	Hatching success
0.377227	0.40942	Cold	46	Hatching success
0.356525	0.4	Cold	35	Hatching success
0.337522	0.471029	Heat	551	Hatching success
0.176569	0.524924	Cold	393	Hatching success
0.313846	0.508069	Heat	555	Hatching success
0.461369	0.3125	Cold	16	Hatching success
0.808816	0.555556	Heat	81	Hatching success
0.463196	0.491114	Heat	498	Hatching success
0.0284639	0.294356	Cold	652	Number of offspring
0.288247	0.230319	Heat	651	Number of offspring
0.187931	0.268534	Heat	652	Number of offspring
0.0457875	0.26503	Cold	650	Number of offspring
0.0117324	0.261575	Heat	652	Number of offspring
1	0.285714	Heat	70	Number of offspring
0.162237	0.263286	Heat	652	Number of offspring
0.062466	0.255773	Heat	651	Number of offspring
0.0838927	0.228502	Cold	651	Number of offspring
0.248198	0.262055	Cold	535	Number of offspring
0.488146	0.177522	Heat	647	Number of offspring
0.344892	0.222396	Cold	320	Number of offspring
0.412714	0.20869	Heat	652	Number of offspring
0.114494	0.275941	Heat	652	Number of offspring
0.662923	0.164211	Heat	471	Number of offspring
0.15823	0.200438	Cold	618	Number of offspring
0.966693	0.12	Heat	125	Number of offspring
0.269416	0.24417	Cold	486	Number of offspring
0.53658	0.182498	Heat	645	Number of offspring
0.76167	0.199287	Heat	207	Number of offspring
0.288254	0.202526	Cold	489	Number of offspring
0.00824726	0.289666	Cold	643	Number of offspring
0.638723	0.117417	Heat	585	Number of offspring
0.586855	0.189715	Heat	624	Number of offspring
0.13907	0.221567	Cold	645	Number of offspring
0.437756	0.199202	Heat	652	Number of offspring
0.237964	0.240496	Heat	652	Number of offspring
0.941264	0.17154	Heat	171	Number of offspring
0.844508	0.194631	Heat	149	Number of offspring
0.0385388	0.280991	Heat	652	Number of offspring
0.436181	0.166667	Cold	36	Number of offspring
0.102799	0.237901	Cold	632	Number of offspring
0.139049	0.241211	Heat	652	Number of offspring
0.910845	0.309693	Heat	141	Number of offspring
0.21434	0.217742	Cold	609	Number of offspring
0.306087	0.211363	Cold	542	Number of offspring
0.68591	0.140437	Heat	517	Number of offspring
0.324303	0.19387	Cold	435	Number of offspring
0.387698	0.199292	Heat	652	Number of offspring
0.859842	0.125628	Heat	199	Number of offspring
0.613147	0.122528	Heat	569	Number of offspring
0.560628	0.171688	Heat	632	Number of offspring
0.262907	0.220677	Heat	652	Number of offspring
0.119455	0.225189	Cold	619	Number of offspring
0.886734	0.276923	Heat	65	Number of offspring
0.413065	0.056338	Cold	71	Number of offspring
0.0647047	0.245882	Cold	652	Number of offspring
0.213217	0.254058	Heat	652	Number of offspring
0.514403	0.209573	Heat	651	Number of offspring
0.70438	0.19013	Heat	358	Number of offspring
0.362671	0.215224	Heat	652	Number of offspring
0.782563	0.184379	Heat	271	Number of offspring
0.195224	0.239742	Cold	590	Number of offspring
0.233108	0.20466	Cold	596	Number of offspring
0.736848	0.136211	Heat	382	Number of offspring
0.0878067	0.245953	Heat	651	Number of offspring
0.377889	0.165354	Cold	127	Number of offspring
0.35747	0.102459	Cold	244	Number of offspring
0.3373	0.209111	Heat	652	Number of offspring
0.176637	0.225942	Cold	620	Number of offspring
0.314062	0.231434	Heat	652	Number of offspring
0.461809	0.0704225	Cold	71	Number of offspring
0.80927	0.203616	Heat	212	Number of offspring
0.463174	0.191955	Heat	652	Number of offspring

## Sheet: Figure 3
Posterior Mode (CI)	Stress	TraitContrast	Level
0.218 (0.128,0.288)	hotvshot	Egg mass vs egg laying	within
0.25 (0.105,0.368)	coldvscold	Egg mass vs egg laying	within
0.135 (0.031,0.269)	hotvshot	Egg mass vs egg laying	across
0.087 (-0.129,0.27)	coldvscold	Egg mass vs egg laying	across
-0.04 (-0.425,0.447)	hotvshot	Sperm viability vs number of sperm	within
-0.08 (-0.398,0.494)	coldvscold	Sperm viability vs number of sperm	within
-0.071 (-0.633,0.497)	hotvshot	Sperm viability vs number of sperm	across
-0.052 (-0.603,0.526)	coldvscold	Sperm viability vs number of sperm	across
